# Supplementary material for: Matrix Metalloproteinase 9 Induced in Esophageal Squamous Cell Carcinoma Cells via Close Contact with Tumor-Associated Macrophages Contributes to Cancer Progression and Poor Prognosis
Source: Cancers (Basel). 2023 May 30;15(11):2987. doi: 10.3390/cancers15112987 (PMC10252039; doi:10.3390/cancers15112987)
Supplement: Supplementary file 1 [file cancers-15-02987-s001.zip]

Archive with 1 entries (1 files):
- cancers-2369570-supplementary.pdf
